# Supplementary material for: The Analysis of Emotion Authenticity Based on Facial Micromovements
Source: Sensors (Basel). 2021 Jul 5;21(13):4616. doi: 10.3390/s21134616 (PMC8271774; doi:10.3390/s21134616)
Supplement: Supplementary file 1 [file sensors-21-04616-s001.zip]

Archive with 1 entries (1 files):
- sensors-1203997-supplementary.pdf
